# Supplementary material for: Effects of Dietary Inclusion of Dry Hydrastis canadensis on Laying Performance, Egg Quality, Serum Biochemical Parameters and Cecal Microbiota in Laying Hens
Source: Animals (Basel). 2021 May 13;11(5):1381. doi: 10.3390/ani11051381 (PMC8152295; doi:10.3390/ani11051381)
Supplement: Supplementary file 1 [file animals-11-01381-s001.zip]

Archive with 3 entries (3 files):
- Supplemental Figure  1.jpg
- Supplemental Figure 2.tif
- Supplemental Figure 3.tif
